# Supplementary material for: The Brazilian National Oral Health Policy and oral cancer mortality trends: An autoregressive integrated moving average (ARIMA) model
Source: PLoS One. 2023 Sep 21;18(9):e0291609. doi: 10.1371/journal.pone.0291609 (PMC10513197; doi:10.1371/journal.pone.0291609)
Supplement: S1 File — (XLSX) [file pone.0291609.s001.xlsx]

## Sheet: Planilha1
Ano	tx_pad_norte	tx_pad_nordeste	tx_pad_sudeste	tx_pad_sul	tx_pad_centrooeste	tx_Brasil
1996	1.54546	2.0005	5.24904	4.83469	3.32953	9.45527
1997	1.60382	2.08967	5.3979	4.70268	2.7919	4.02775
1998	1.8951	2.08195	5.32116	4.97924	2.76727	4.05986
1999	2.17196	2.44133	5.63141	5.52888	3.69978	4.45487
2000	1.85598	2.35724	5.29688	4.71907	3.00991	4.09736
2001	1.88228	2.36983	5.05232	4.94792	3.39128	4.05278
2002	2.16931	2.63592	5.18802	4.86076	3.5672	4.19693
2003	1.82049	2.88121	5.19604	5.32842	3.64106	4.4645
2004	2.21883	2.77628	5.2409	4.86512	4.32713	4.32161
2005	2.46055	3.44453	5.23046	4.93618	3.83969	4.54563
2006	2.16172	3.46956	4.87194	4.76568	4.24216	4.30676
2007	2.16666	3.84507	5.01147	4.82498	3.57782	4.42881
2008	5.08902	3.8419	4.95291	4.63106	4.05659	4.55258
2009	2.21183	3.87638	5.07633	4.89061	3.60064	4.43391
2010	2.02574	3.83384	4.94839	4.61275	3.65912	4.39957
2011	2.60665	3.8363	4.8767	4.56946	3.95166	4.40186
2012	2.65076	3.50203	4.37945	4.07879	3.42074	3.93512
2013	2.53271	3.95794	4.7274	4.67383	4.04261	4.34872
2014	10.9827	4.03026	4.6539	4.64735	4.51898	4.34439
2015	2.92111	4.23197	4.80859	4.64888	4.02891	4.47595
2016	6.15026	4.33313	4.75643	4.63705	3.95469	4.38837
2017	2.19115	3.28089	4.18308	4.31691	4.58294	4.59769
2018	3.11314	4.1222	4.70145	8.62818	4.35158	4.39999
2019	3.05796	4.28275	4.58208	4.57431	3.97258	4.36605
